# Supplementary material for: Reusable and Practical Biocomposite Based on Sphingopyxis sp. YF1 and Polyacrylonitrile-Based Carbon Fiber for the Efficient Bioremediation of Microcystin-LR-Contaminated Water
Source: Toxins (Basel). 2023 Dec 29;16(1):20. doi: 10.3390/toxins16010020 (PMC10819031; doi:10.3390/toxins16010020)
Supplement: Supplementary file 1 [file toxins-16-00020-s001.zip]

Archive with 1 entries (1 files):
- toxins-2660348-supplementary.pdf
